# Supplementary material for: Estimation of cell-free fetal DNA fraction from maternal plasma based on linkage disequilibrium information
Source: NPJ Genom Med. 2021 Oct 12;6:85. doi: 10.1038/s41525-021-00247-z (PMC8511193; doi:10.1038/s41525-021-00247-z)
Supplement: Supplementary file 2 — Supplementary Data1 [file 41525_2021_247_MOESM2_ESM.xlsx]

## Sheet: Sheet1
Supplementary Data 1. The coefficients of the multivariate linear regression model
	Estimate	Std.Error	t value	Pr(>|t|)
(Intercept)	-1.498	0.0123	-121.77	< 2e-16	***
mappedcoverage	8.256	0.2896	28.51	< 2e-16	***
goodmapcoverage	-8.46	0.325	-26.032	< 2e-16	***
duprate	0.2097	0.08803	2.382	0.017257	*
chr1.1.5000000	0.005577	0.002073	2.69	0.007156	**
chr1.5000001.10000000	0.005947	0.002056	2.893	0.003823	**
chr1.10000001.15000000	0.004053	0.001783	2.273	0.023059	*
chr1.15000001.20000000	0.005395	0.001948	2.77	0.00562	**
chr1.20000001.25000000	0.008603	0.002011	4.277	1.91e-05	***
chr1.25000001.30000000	0.001741	0.001359	1.281	0.200066
chr1.30000001.35000000	0.006424	0.002116	3.036	0.002403	**
chr1.35000001.40000000	0.005421	0.00175	3.098	0.001957	**
chr1.40000001.45000000	0.006105	0.00167	3.657	0.000257	***
chr1.45000001.50000000	0.00448	0.001239	3.615	0.000301	***
chr1.50000001.55000000	0.003144	0.001168	2.692	0.007112	**
chr1.55000001.60000000	0.01075	0.002228	4.824	1.43e-06	***
chr1.60000001.65000000	0.0063	0.001822	3.458	0.000546	***
chr1.65000001.70000000	0.009877	0.001899	5.201	2.02e-07	***
chr1.70000001.75000000	0.002462	0.001197	2.057	0.039668	*
chr1.75000001.80000000	0.00571	0.001593	3.584	0.00034	***
chr1.80000001.85000000	0.003461	0.001898	1.824	0.068246	.
chr1.85000001.90000000	0.01107	0.001918	5.773	8.04e-09	***
chr1.90000001.95000000	0.003325	0.001645	2.022	0.043237	*
chr1.95000001.100000000	0.007194	0.001753	4.104	4.09e-05	***
chr1.100000001.105000000	0.008795	0.001585	5.55	2.93e-08	***
chr1.105000001.110000000	0.008199	0.001701	4.821	1.45e-06	***
chr1.110000001.115000000	0.01091	0.001971	5.536	3.19e-08	***
chr1.115000001.120000000	0.002462	0.001512	1.629	0.10343
chr1.120000001.125000000	-0.0003456	0.0008827	-0.392	0.695371
chr1.140000001.145000000	0.0006124	0.0004347	1.409	0.158903
chr1.145000001.150000000	0.005015	0.001015	4.938	8.02e-07	***
chr1.150000001.155000000	0.005122	0.001308	3.916	9.06e-05	***
chr1.155000001.160000000	0.004111	0.001581	2.601	0.009318	**
chr1.160000001.165000000	0.003984	0.001946	2.047	0.040695	*
chr1.165000001.170000000	0.008649	0.001842	4.696	2.7e-06	***
chr1.170000001.175000000	0.00308	0.001272	2.422	0.015461	*
chr1.175000001.180000000	0.006867	0.001426	4.815	1.49e-06	***
chr1.180000001.185000000	0.009989	0.001569	6.368	2.01e-10	***
chr1.185000001.190000000	0.002967	0.001306	2.272	0.023098	*
chr1.190000001.195000000	0.005788	0.001545	3.747	0.00018	***
chr1.195000001.200000000	0.004566	0.001456	3.136	0.001719	**
chr1.200000001.205000000	0.002282	0.002318	0.984	0.324933
chr1.205000001.210000000	0.004977	0.001876	2.652	0.008007	**
chr1.210000001.215000000	0.003651	0.001861	1.962	0.049791	*
chr1.215000001.220000000	0.005602	0.00187	2.996	0.002746	**
chr1.220000001.225000000	0.005591	0.002024	2.762	0.005752	**
chr1.225000001.230000000	0.007313	0.001445	5.061	4.25e-07	***
chr1.230000001.235000000	0.01073	0.002249	4.771	1.86e-06	***
chr1.235000001.240000000	0.00651	0.001865	3.49	0.000486	***
chr1.240000001.245000000	0.01387	0.002253	6.157	7.74e-10	***
chr1.245000001.250000000	0.005281	0.00134	3.941	8.19e-05	***
chr2.1.5000000	0.007108	0.002185	3.253	0.001146	**
chr2.5000001.10000000	0.008801	0.004457	1.974	0.048374	*
chr2.10000001.15000000	0.005843	0.001937	3.017	0.002558	**
chr2.15000001.20000000	0.004532	0.001812	2.501	0.0124	*
chr2.20000001.25000000	0.002104	0.001705	1.234	0.217305
chr2.25000001.30000000	0.008449	0.003323	2.543	0.011012	*
chr2.30000001.35000000	0.008525	0.001724	4.946	7.73e-07	***
chr2.35000001.40000000	0.00886	0.003789	2.338	0.019384	*
chr2.40000001.45000000	0.006046	0.00168	3.598	0.000322	***
chr2.45000001.50000000	0.008046	0.002174	3.701	0.000216	***
chr2.50000001.55000000	0.006138	0.001987	3.089	0.002012	**
chr2.55000001.60000000	0.007736	0.001551	4.988	6.2e-07	***
chr2.60000001.65000000	0.005902	0.001352	4.364	1.29e-05	***
chr2.65000001.70000000	0.006027	0.002054	2.935	0.003345	**
chr2.70000001.75000000	0.005774	0.001524	3.788	0.000153	***
chr2.75000001.80000000	0.01259	0.002129	5.914	3.46e-09	***
chr2.80000001.85000000	0.004883	0.001172	4.167	3.12e-05	***
chr2.85000001.90000000	0.003142	0.002746	1.144	0.252456
chr2.90000001.95000000	0.0004992	0.0004508	1.107	0.268175
chr2.95000001.100000000	0.0007129	0.002333	0.306	0.75998
chr2.100000001.105000000	0.007266	0.00168	4.324	1.55e-05	***
chr2.105000001.110000000	0.006332	0.001672	3.787	0.000154	***
chr2.110000001.115000000	0.006313	0.001599	3.948	7.94e-05	***
chr2.115000001.120000000	0.005292	0.001483	3.568	0.000362	***
chr2.120000001.125000000	0.004693	0.001538	3.053	0.002275	**
chr2.125000001.130000000	0.009568	0.00153	6.256	4.14e-10	***
chr2.130000001.135000000	0.00649	0.001693	3.834	0.000127	***
chr2.135000001.140000000	0.005504	0.001796	3.064	0.002189	**
chr2.140000001.145000000	0.007481	0.001519	4.925	8.59e-07	***
chr2.145000001.150000000	0.006219	0.001441	4.315	1.61e-05	***
chr2.150000001.155000000	0.00583	0.001657	3.518	0.000438	***
chr2.155000001.160000000	0.001828	0.001012	1.805	0.07107	.
chr2.160000001.165000000	0.006838	0.00152	4.498	6.93e-06	***
chr2.165000001.170000000	0.004499	0.001896	2.374	0.017638	*
chr2.170000001.175000000	0.00676	0.001768	3.824	0.000132	***
chr2.175000001.180000000	0.003608	0.001384	2.606	0.009165	**
chr2.180000001.185000000	0.006	0.001808	3.319	0.000905	***
chr2.185000001.190000000	0.001261	0.0009259	1.362	0.173375
chr2.190000001.195000000	0.002506	0.003637	0.689	0.490877
chr2.195000001.200000000	0.001285	0.001095	1.173	0.240754
chr2.200000001.205000000	0.009326	0.003522	2.648	0.008117	**
chr2.205000001.210000000	0.007593	0.001668	4.552	5.38e-06	***
chr2.210000001.215000000	0.006669	0.001371	4.865	1.16e-06	***
chr2.215000001.220000000	0.01106	0.00187	5.913	3.48e-09	***
chr2.220000001.225000000	0.01403	0.00213	6.584	4.84e-11	***
chr2.225000001.230000000	0.006418	0.0019	3.377	0.000735	***
chr2.230000001.235000000	0.009291	0.002058	4.514	6.44e-06	***
chr2.235000001.240000000	0.007521	0.002171	3.464	0.000535	***
chr2.240000001.245000000	0.00632	0.00184	3.435	0.000595	***
chr3.1.5000000	0.01115	0.002245	4.967	6.91e-07	***
chr3.5000001.10000000	0.01612	0.0021	7.676	1.82e-14	***
chr3.10000001.15000000	0.004469	0.002094	2.134	0.032866	*
chr3.15000001.20000000	0.006512	0.001529	4.26	2.07e-05	***
chr3.20000001.25000000	0.01201	0.005371	2.236	0.025383	*
chr3.25000001.30000000	0.001654	0.004121	0.401	0.688203
chr3.30000001.35000000	0.008457	0.004952	1.708	0.087724	.
chr3.35000001.40000000	0.001477	0.003538	0.417	0.676336
chr3.40000001.45000000	0.005213	0.001334	3.907	9.43e-05	***
chr3.45000001.50000000	0.002244	0.001127	1.992	0.0464	*
chr3.50000001.55000000	0.003279	0.001068	3.071	0.002139	**
chr3.55000001.60000000	0.004788	0.001604	2.985	0.00284	**
chr3.60000001.65000000	0.009878	0.00215	4.594	4.4e-06	***
chr3.65000001.70000000	0.003355	0.004554	0.737	0.461367
chr3.70000001.75000000	0.003013	0.004682	0.644	0.519859
chr3.75000001.80000000	0.00863	0.001741	4.956	7.34e-07	***
chr3.80000001.85000000	0.003632	0.003618	1.004	0.315466
chr3.85000001.90000000	0.00671	0.001446	4.64	3.53e-06	***
chr3.90000001.95000000	0.001138	0.0006829	1.666	0.09569	.
chr3.95000001.100000000	0.004559	0.001145	3.983	6.87e-05	***
chr3.100000001.105000000	0.006796	0.001535	4.428	9.64e-06	***
chr3.105000001.110000000	0.005604	0.001638	3.421	0.000627	***
chr3.110000001.115000000	0.006093	0.001602	3.803	0.000144	***
chr3.115000001.120000000	0.00886	0.001904	4.655	3.29e-06	***
chr3.120000001.125000000	0.007946	0.001703	4.666	3.11e-06	***
chr3.125000001.130000000	0.009291	0.001744	5.328	1.02e-07	***
chr3.130000001.135000000	0.009858	0.001795	5.492	4.07e-08	***
chr3.135000001.140000000	0.004053	0.001356	2.988	0.002812	**
chr3.140000001.145000000	-0.000491	0.003958	-0.124	0.901286
chr3.145000001.150000000	0.009933	0.001811	5.484	4.27e-08	***
chr3.150000001.155000000	0.008399	0.001857	4.522	6.2e-06	***
chr3.155000001.160000000	0.006516	0.003513	1.855	0.063606	.
chr3.160000001.165000000	0.002784	0.001128	2.469	0.013562	*
chr3.165000001.170000000	0.002672	0.001372	1.948	0.051427	.
chr3.170000001.175000000	0.008927	0.001904	4.688	2.8e-06	***
chr3.175000001.180000000	0.003304	0.004068	0.812	0.416765
chr3.180000001.185000000	0.002547	0.001615	1.576	0.114976
chr3.185000001.190000000	-0.002092	0.004819	-0.434	0.664117
chr3.190000001.195000000	0.003187	0.005397	0.591	0.554859
chr3.195000001.200000000	0.003408	0.00119	2.864	0.00419	**
chr4.1.5000000	0.004146	0.002021	2.051	0.040292	*
chr4.5000001.10000000	0.005864	0.002061	2.845	0.004445	**
chr4.10000001.15000000	0.005311	0.001654	3.211	0.001327	**
chr4.15000001.20000000	0.007589	0.001833	4.141	3.49e-05	***
chr4.20000001.25000000	0.001915	0.0018	1.064	0.287419
chr4.25000001.30000000	0.009133	0.001876	4.869	1.14e-06	***
chr4.30000001.35000000	0.006514	0.001386	4.7	2.64e-06	***
chr4.35000001.40000000	0.006933	0.00198	3.502	0.000464	***
chr4.40000001.45000000	0.008226	0.001656	4.966	6.95e-07	***
chr4.45000001.50000000	0.00367	0.001349	2.719	0.006552	**
chr4.50000001.55000000	0.002357	0.001016	2.319	0.020422	*
chr4.55000001.60000000	0.004567	0.00189	2.416	0.015717	*
chr4.60000001.65000000	0.01012	0.001787	5.66	1.56e-08	***
chr4.65000001.70000000	0.004701	0.001488	3.158	0.001591	**
chr4.70000001.75000000	-0.0001558	0.004074	-0.038	0.969501
chr4.75000001.80000000	0.005296	0.001527	3.468	0.000528	***
chr4.80000001.85000000	0.005469	0.001638	3.339	0.000844	***
chr4.85000001.90000000	0.009183	0.00342	2.685	0.007268	**
chr4.90000001.95000000	0.006483	0.001695	3.826	0.000131	***
chr4.95000001.100000000	0.00146	0.00116	1.259	0.208165
chr4.100000001.105000000	0.003876	0.001515	2.558	0.010541	*
chr4.105000001.110000000	0.004416	0.001475	2.993	0.002772	**
chr4.110000001.115000000	0.006574	0.002172	3.026	0.002484	**
chr4.115000001.120000000	0.005883	0.004711	1.249	0.211785
chr4.120000001.125000000	-0.01022	0.003909	-2.615	0.008945	**
chr4.125000001.130000000	0.005263	0.001433	3.673	0.000241	***
chr4.130000001.135000000	0.008536	0.00192	4.446	8.86e-06	***
chr4.135000001.140000000	-0.005077	0.004359	-1.165	0.244163
chr4.140000001.145000000	0.004425	0.001441	3.071	0.002138	**
chr4.145000001.150000000	0.007493	0.001669	4.49	7.21e-06	***
chr4.150000001.155000000	0.001786	0.001163	1.536	0.124545
chr4.155000001.160000000	0.008122	0.001759	4.618	3.93e-06	***
chr4.160000001.165000000	0.01265	0.001976	6.403	1.6e-10	***
chr4.165000001.170000000	0.006462	0.001896	3.408	0.000658	***
chr4.170000001.175000000	0.005134	0.001488	3.452	0.00056	***
chr4.175000001.180000000	0.01097	0.002167	5.063	4.2e-07	***
chr4.180000001.185000000	0.006652	0.002472	2.69	0.007149	**
chr4.185000001.190000000	0.002533	0.001624	1.56	0.118884
chr4.190000001.195000000	0.001186	0.001155	1.027	0.304566
chr5.1.5000000	-0.009347	0.00546	-1.712	0.08696	.
chr5.5000001.10000000	0.003273	0.002164	1.513	0.130371
chr5.10000001.15000000	0.006209	0.001607	3.863	0.000113	***
chr5.15000001.20000000	0.007251	0.001921	3.774	0.000162	***
chr5.20000001.25000000	0.00972	0.001714	5.67	1.48e-08	***
chr5.25000001.30000000	0.009613	0.001198	8.021	1.17e-15	***
chr5.30000001.35000000	0.01882	0.005056	3.722	0.000199	***
chr5.35000001.40000000	-0.002271	0.004538	-0.501	0.616732
chr5.40000001.45000000	0.004782	0.00128	3.736	0.000188	***
chr5.45000001.50000000	0.000289	0.0004065	0.711	0.477185
chr5.50000001.55000000	0.004669	0.001619	2.883	0.003943	**
chr5.55000001.60000000	0.008869	0.00197	4.503	6.78e-06	***
chr5.60000001.65000000	0.004138	0.001451	2.851	0.004366	**
chr5.65000001.70000000	0.006316	0.001669	3.785	0.000155	***
chr5.70000001.75000000	0.005197	0.001675	3.102	0.001927	**
chr5.75000001.80000000	0.01107	0.002027	5.461	4.86e-08	***
chr5.80000001.85000000	0.007698	0.001544	4.985	6.32e-07	***
chr5.85000001.90000000	0.004334	0.001391	3.117	0.001835	**
chr5.90000001.95000000	0.005701	0.001354	4.209	2.59e-05	***
chr5.95000001.100000000	0.002507	0.001383	1.813	0.069827	.
chr5.100000001.105000000	0.004974	0.001221	4.073	4.68e-05	***
chr5.105000001.110000000	0.004936	0.001525	3.237	0.00121	**
chr5.110000001.115000000	0.006214	0.001605	3.871	0.000109	***
chr5.115000001.120000000	0.003849	0.001331	2.891	0.003846	**
chr5.120000001.125000000	0.01013	0.001718	5.895	3.87e-09	***
chr5.125000001.130000000	0.008943	0.001589	5.629	1.87e-08	***
chr5.130000001.135000000	0.005006	0.001306	3.834	0.000127	***
chr5.135000001.140000000	0.006738	0.001385	4.864	1.17e-06	***
chr5.140000001.145000000	0.002998	0.00413	0.726	0.467847
chr5.145000001.150000000	0.006715	0.001959	3.428	0.000611	***
chr5.150000001.155000000	0.006158	0.001503	4.098	4.21e-05	***
chr5.155000001.160000000	0.003271	0.00168	1.947	0.051507	.
chr5.160000001.165000000	0.001857	0.004145	0.448	0.65417
chr5.165000001.170000000	0.01047	0.002274	4.604	4.21e-06	***
chr5.170000001.175000000	0.01492	0.004434	3.364	0.000772	***
chr5.175000001.180000000	-0.002167	0.004862	-0.446	0.655856
chr5.180000001.185000000	0.0006523	0.000718	0.908	0.363666
chr6.1.5000000	0.009004	0.002258	3.987	6.74e-05	***
chr6.5000001.10000000	0.007327	0.00213	3.44	0.000585	***
chr6.10000001.15000000	0.00456	0.00215	2.121	0.033981	*
chr6.15000001.20000000	0.009062	0.001889	4.798	1.63e-06	***
chr6.20000001.25000000	0.009214	0.002068	4.456	8.45e-06	***
chr6.25000001.30000000	0.003289	0.001094	3.005	0.002662	**
chr6.30000001.35000000	-0.0003217	0.000728	-0.442	0.658549
chr6.35000001.40000000	0.008569	0.00165	5.192	2.13e-07	***
chr6.40000001.45000000	0.004287	0.001724	2.486	0.012926	*
chr6.45000001.50000000	0.004146	0.001383	2.999	0.00272	**
chr6.50000001.55000000	0.006613	0.001602	4.129	3.67e-05	***
chr6.55000001.60000000	0.002074	0.001295	1.601	0.109321
chr6.60000001.65000000	0.002555	0.0008975	2.847	0.00442	**
chr6.65000001.70000000	0.00726	0.001608	4.515	6.41e-06	***
chr6.70000001.75000000	0.007533	0.001683	4.477	7.67e-06	***
chr6.75000001.80000000	0.006931	0.00147	4.714	2.46e-06	***
chr6.80000001.85000000	0.00528	0.001497	3.528	0.000422	***
chr6.85000001.90000000	0.005948	0.001569	3.791	0.000151	***
chr6.90000001.95000000	0.009746	0.001791	5.442	5.4e-08	***
chr6.95000001.100000000	0.005177	0.001614	3.208	0.00134	**
chr6.100000001.105000000	-0.003866	0.004135	-0.935	0.349851
chr6.105000001.110000000	0.005055	0.001787	2.828	0.004691	**
chr6.110000001.115000000	0.006908	0.001714	4.031	5.6e-05	***
chr6.115000001.120000000	0.004012	0.001267	3.166	0.001549	**
chr6.120000001.125000000	0.005399	0.001721	3.138	0.001709	**
chr6.125000001.130000000	0.004254	0.001306	3.258	0.001125	**
chr6.130000001.135000000	0.001747	0.003474	0.503	0.61501
chr6.135000001.140000000	0.00611	0.001787	3.419	0.000632	***
chr6.140000001.145000000	0.005055	0.001503	3.363	0.000773	***
chr6.145000001.150000000	0.003932	0.001547	2.541	0.011069	*
chr6.150000001.155000000	0.01026	0.002227	4.606	4.16e-06	***
chr6.155000001.160000000	0.005879	0.001853	3.172	0.00152	**
chr6.160000001.165000000	0.01023	0.002012	5.086	3.73e-07	***
chr6.165000001.170000000	0.00765	0.002394	3.195	0.001403	**
chr6.170000001.175000000	0.0008696	0.0008384	1.037	0.299683
chr7.1.5000000	0.007856	0.001767	4.445	8.9e-06	***
chr7.5000001.10000000	0.006029	0.002353	2.563	0.010397	*
chr7.10000001.15000000	0.01008	0.002072	4.865	1.16e-06	***
chr7.15000001.20000000	0.01089	0.00223	4.883	1.06e-06	***
chr7.20000001.25000000	0.006802	0.002254	3.018	0.002556	**
chr7.25000001.30000000	0.005139	0.002106	2.44	0.014694	*
chr7.30000001.35000000	0.006549	0.001831	3.576	0.00035	***
chr7.35000001.40000000	0.0114	0.002161	5.276	1.35e-07	***
chr7.40000001.45000000	0.004085	0.00179	2.283	0.022478	*
chr7.45000001.50000000	0.009723	0.001921	5.06	4.27e-07	***
chr7.50000001.55000000	0.008268	0.001896	4.361	1.31e-05	***
chr7.55000001.60000000	0.005985	0.001395	4.29	1.81e-05	***
chr7.60000001.65000000	0.001434	0.001231	1.165	0.244081
chr7.65000001.70000000	0.005825	0.00135	4.316	1.61e-05	***
chr7.70000001.75000000	0.003753	0.001457	2.576	0.010004	*
chr7.75000001.80000000	0.005768	0.001864	3.094	0.001983	**
chr7.80000001.85000000	0.008162	0.001912	4.269	1.98e-05	***
chr7.85000001.90000000	-0.002617	0.003639	-0.719	0.472131
chr7.90000001.95000000	0.004552	0.004107	1.108	0.267715
chr7.95000001.100000000	0.007692	0.001686	4.563	5.1e-06	***
chr7.100000001.105000000	0.005036	0.001728	2.915	0.003563	**
chr7.105000001.110000000	-0.004908	0.00412	-1.191	0.233536
chr7.110000001.115000000	0.001379	0.00127	1.086	0.277432
chr7.115000001.120000000	0.004717	0.001375	3.432	0.000602	***
chr7.120000001.125000000	0.003758	0.001403	2.679	0.007402	**
chr7.125000001.130000000	0.005492	0.001375	3.994	6.55e-05	***
chr7.130000001.135000000	0.00935	0.004081	2.291	0.021964	*
chr7.135000001.140000000	0.01058	0.0019	5.571	2.61e-08	***
chr7.140000001.145000000	0.002618	0.001574	1.663	0.096421	.
chr7.145000001.150000000	0.006917	0.001762	3.926	8.69e-05	***
chr7.150000001.155000000	0.01264	0.002361	5.355	8.77e-08	***
chr7.155000001.160000000	0.009031	0.002052	4.401	1.09e-05	***
chr8.1.5000000	0.0155	0.002899	5.347	9.15e-08	***
chr8.5000001.10000000	0.006488	0.002122	3.058	0.002234	**
chr8.10000001.15000000	0.007087	0.002081	3.406	0.000663	***
chr8.15000001.20000000	0.01338	0.002391	5.595	2.28e-08	***
chr8.20000001.25000000	0.00957	0.002144	4.464	8.12e-06	***
chr8.25000001.30000000	0.008229	0.002088	3.941	8.18e-05	***
chr8.30000001.35000000	0.007088	0.001454	4.876	1.1e-06	***
chr8.35000001.40000000	0.006777	0.001644	4.123	3.78e-05	***
chr8.40000001.45000000	0.004172	0.001338	3.119	0.00182	**
chr8.45000001.50000000	0.00154	0.000611	2.52	0.011755	*
chr8.50000001.55000000	0.00324	0.001213	2.67	0.007589	**
chr8.55000001.60000000	0.008591	0.002094	4.103	4.12e-05	***
chr8.60000001.65000000	0.01175	0.001927	6.099	1.11e-09	***
chr8.65000001.70000000	0.003055	0.001665	1.835	0.066561	.
chr8.70000001.75000000	0.004616	0.004597	1.004	0.315377
chr8.75000001.80000000	0.008818	0.00152	5.8	6.85e-09	***
chr8.80000001.85000000	0.004805	0.001692	2.841	0.004511	**
chr8.85000001.90000000	0.001948	0.001176	1.657	0.097617	.
chr8.90000001.95000000	0.006529	0.001545	4.227	2.39e-05	***
chr8.95000001.100000000	0.00599	0.001804	3.321	0.000901	***
chr8.100000001.105000000	0.002351	0.001339	1.755	0.079211	.
chr8.105000001.110000000	0.003463	0.001498	2.312	0.020819	*
chr8.110000001.115000000	0.005354	0.001141	4.693	2.73e-06	***
chr8.115000001.120000000	0.005251	0.00138	3.805	0.000143	***
chr8.120000001.125000000	0.009289	0.001882	4.935	8.17e-07	***
chr8.125000001.130000000	0.01454	0.002102	6.916	4.95e-12	***
chr8.130000001.135000000	0.01116	0.002197	5.081	3.83e-07	***
chr8.135000001.140000000	0.009679	0.002159	4.483	7.45e-06	***
chr8.140000001.145000000	0.00341	0.00215	1.587	0.112652
chr8.145000001.150000000	-0.0001027	0.0007147	-0.144	0.8857
chr9.1.5000000	0.01257	0.002302	5.458	4.94e-08	***
chr9.5000001.10000000	0.01012	0.002102	4.816	1.49e-06	***
chr9.10000001.15000000	0.008944	0.001805	4.955	7.35e-07	***
chr9.15000001.20000000	0.006404	0.001697	3.774	0.000161	***
chr9.20000001.25000000	0.005629	0.001671	3.369	0.000758	***
chr9.25000001.30000000	0.003805	0.00183	2.079	0.037605	*
chr9.30000001.35000000	0.003425	0.001653	2.072	0.038256	*
chr9.35000001.40000000	0.007049	0.001733	4.067	4.8e-05	***
chr9.40000001.45000000	-0.0005007	0.0004692	-1.067	0.285944
chr9.45000001.50000000	4.077e-05	0.0004185	0.097	0.922394
chr9.65000001.70000000	0.0005374	0.0005678	0.946	0.343947
chr9.70000001.75000000	0.007827	0.001481	5.287	1.27e-07	***
chr9.75000001.80000000	0.003752	0.001614	2.325	0.020076	*
chr9.80000001.85000000	0.00842	0.001751	4.81	1.54e-06	***
chr9.85000001.90000000	0.006366	0.001934	3.291	0.001002	**
chr9.90000001.95000000	0.009165	0.002096	4.372	1.25e-05	***
chr9.95000001.100000000	0.006413	0.001675	3.829	0.00013	***
chr9.100000001.105000000	0.005551	0.001932	2.873	0.004075	**
chr9.105000001.110000000	0.0105	0.00173	6.071	1.32e-09	***
chr9.110000001.115000000	0.009313	0.001813	5.137	2.85e-07	***
chr9.115000001.120000000	0.008345	0.002153	3.875	0.000107	***
chr9.120000001.125000000	0.006811	0.001721	3.958	7.61e-05	***
chr9.125000001.130000000	0.005557	0.001768	3.142	0.001683	**
chr9.130000001.135000000	0.004075	0.001821	2.237	0.025293	*
chr9.135000001.140000000	0.0111	0.002304	4.819	1.47e-06	***
chr9.140000001.145000000	0.002226	0.0007032	3.166	0.001552	**
chr10.1.5000000	0.005753	0.002419	2.379	0.017398	*
chr10.5000001.10000000	0.008521	0.002478	3.439	0.000586	***
chr10.10000001.15000000	0.007132	0.005398	1.321	0.18652
chr10.15000001.20000000	0.00784	0.002071	3.786	0.000154	***
chr10.20000001.25000000	0.006002	0.001671	3.591	0.000331	***
chr10.25000001.30000000	0.008431	0.004675	1.803	0.071372	.
chr10.30000001.35000000	0.007742	0.001714	4.516	6.37e-06	***
chr10.35000001.40000000	0.002154	0.0009204	2.34	0.019281	*
chr10.40000001.45000000	0.004998	0.001309	3.819	0.000135	***
chr10.45000001.50000000	0.005161	0.001366	3.779	0.000159	***
chr10.50000001.55000000	0.006745	0.00181	3.727	0.000195	***
chr10.55000001.60000000	0.003999	0.001553	2.575	0.010043	*
chr10.60000001.65000000	0.005567	0.001697	3.281	0.001038	**
chr10.65000001.70000000	0.008137	0.001737	4.683	2.86e-06	***
chr10.70000001.75000000	0.006702	0.001817	3.688	0.000227	***
chr10.75000001.80000000	0.002781	0.001274	2.184	0.029012	*
chr10.80000001.85000000	-0.001045	0.005151	-0.203	0.839206
chr10.85000001.90000000	0.0111	0.001776	6.252	4.24e-10	***
chr10.90000001.95000000	0.006497	0.001534	4.235	2.31e-05	***
chr10.95000001.100000000	0.004838	0.001563	3.095	0.001976	**
chr10.100000001.105000000	0.006949	0.001379	5.039	4.77e-07	***
chr10.105000001.110000000	0.003838	0.001559	2.461	0.013854	*
chr10.110000001.115000000	0.002181	0.003855	0.566	0.571609
chr10.115000001.120000000	0.008395	0.001831	4.584	4.62e-06	***
chr10.120000001.125000000	0.008512	0.002231	3.816	0.000137	***
chr10.125000001.130000000	0.009942	0.002506	3.968	7.31e-05	***
chr10.130000001.135000000	0.008572	0.002236	3.833	0.000127	***
chr10.135000001.140000000	0.0005831	0.0005114	1.14	0.25421
chr11.1.5000000	0.004264	0.001823	2.339	0.019331	*
chr11.5000001.10000000	0.01093	0.002113	5.173	2.35e-07	***
chr11.10000001.15000000	0.007499	0.001872	4.007	6.2e-05	***
chr11.15000001.20000000	0.00984	0.001948	5.052	4.45e-07	***
chr11.20000001.25000000	0.01393	0.00218	6.387	1.78e-10	***
chr11.25000001.30000000	0.007063	0.001522	4.641	3.52e-06	***
chr11.30000001.35000000	0.005787	0.001522	3.802	0.000145	***
chr11.35000001.40000000	0.007585	0.00174	4.359	1.32e-05	***
chr11.40000001.45000000	0.00508	0.001853	2.741	0.006128	**
chr11.45000001.50000000	0.001891	0.0008921	2.119	0.034099	*
chr11.50000001.55000000	-0.001356	0.0006314	-2.147	0.031809	*
chr11.55000001.60000000	4.134e-05	0.001468	0.028	0.977528
chr11.60000001.65000000	0.007347	0.001398	5.255	1.51e-07	***
chr11.65000001.70000000	0.004947	0.001835	2.696	0.00704	**
chr11.70000001.75000000	0.004701	0.001592	2.953	0.00315	**
chr11.75000001.80000000	0.007885	0.001743	4.524	6.15e-06	***
chr11.80000001.85000000	0.005846	0.001604	3.644	0.00027	***
chr11.85000001.90000000	0.007407	0.001554	4.766	1.91e-06	***
chr11.90000001.95000000	0.006608	0.001705	3.875	0.000107	***
chr11.95000001.100000000	0.005673	0.001978	2.869	0.004129	**
chr11.100000001.105000000	0.009155	0.001857	4.93	8.36e-07	***
chr11.105000001.110000000	0.00721	0.001695	4.255	2.11e-05	***
chr11.110000001.115000000	0.0102	0.001955	5.217	1.86e-07	***
chr11.115000001.120000000	-0.003463	0.0007423	-4.665	3.12e-06	***
chr11.120000001.125000000	0.005136	0.001873	2.743	0.006109	**
chr11.125000001.130000000	0.007526	0.002084	3.612	0.000306	***
chr11.130000001.135000000	0.01388	0.002234	6.215	5.35e-10	***
chr12.1.5000000	0.01034	0.002179	4.745	2.12e-06	***
chr12.5000001.10000000	0.01098	0.002002	5.484	4.27e-08	***
chr12.10000001.15000000	0.005513	0.001904	2.896	0.003793	**
chr12.15000001.20000000	0.009831	0.001828	5.378	7.71e-08	***
chr12.20000001.25000000	0.004711	0.001649	2.858	0.004278	**
chr12.25000001.30000000	0.009862	0.001984	4.972	6.75e-07	***
chr12.30000001.35000000	0.00623	0.001713	3.637	0.000278	***
chr12.35000001.40000000	0.001022	0.0007593	1.346	0.178329
chr12.40000001.45000000	0.00569	0.00155	3.671	0.000243	***
chr12.45000001.50000000	0.006252	0.001672	3.739	0.000186	***
chr12.50000001.55000000	0.007043	0.001724	4.086	4.43e-05	***
chr12.55000001.60000000	0.005245	0.001379	3.804	0.000143	***
chr12.60000001.65000000	0.006017	0.001521	3.956	7.69e-05	***
chr12.65000001.70000000	0.008342	0.002156	3.87	0.00011	***
chr12.70000001.75000000	0.006065	0.00148	4.098	4.2e-05	***
chr12.75000001.80000000	0.004968	0.001831	2.713	0.006685	**
chr12.80000001.85000000	0.00758	0.001854	4.088	4.4e-05	***
chr12.85000001.90000000	0.002883	0.001099	2.623	0.008728	**
chr12.90000001.95000000	0.008302	0.001871	4.437	9.24e-06	***
chr12.95000001.100000000	0.01164	0.004917	2.367	0.017973	*
chr12.100000001.105000000	0.004935	0.001741	2.835	0.004597	**
chr12.105000001.110000000	0.01076	0.002102	5.117	3.17e-07	***
chr12.110000001.115000000	0.002859	0.001226	2.332	0.01973	*
chr12.115000001.120000000	0.009317	0.002283	4.082	4.51e-05	***
chr12.120000001.125000000	0.002422	0.001409	1.719	0.085734	.
chr12.125000001.130000000	0.0112	0.002419	4.63	3.7e-06	***
chr12.130000001.135000000	0.009017	0.002001	4.505	6.71e-06	***
chr14.15000001.20000000	0.0004911	0.0003455	1.421	0.155247
chr14.20000001.25000000	0.009081	0.002288	3.969	7.26e-05	***
chr14.25000001.30000000	0.005897	0.001782	3.31	0.000938	***
chr14.30000001.35000000	0.006694	0.001738	3.851	0.000119	***
chr14.35000001.40000000	0.004641	0.001726	2.688	0.007192	**
chr14.40000001.45000000	0.007062	0.00172	4.107	4.05e-05	***
chr14.45000001.50000000	0.003987	0.001514	2.634	0.008455	**
chr14.50000001.55000000	0.006172	0.001872	3.297	0.00098	***
chr14.55000001.60000000	0.003127	0.003992	0.783	0.433549
chr14.60000001.65000000	0.005414	0.001643	3.296	0.000986	***
chr14.65000001.70000000	0.001351	0.0007676	1.76	0.07838	.
chr14.70000001.75000000	0.005152	0.001662	3.1	0.001942	**
chr14.75000001.80000000	0.006682	0.00195	3.426	0.000615	***
chr14.80000001.85000000	0.01048	0.001891	5.541	3.09e-08	***
chr14.85000001.90000000	0.008484	0.001877	4.521	6.23e-06	***
chr14.90000001.95000000	0.00624	0.001934	3.227	0.001256	**
chr14.95000001.100000000	0.01536	0.002344	6.553	5.95e-11	***
chr14.100000001.105000000	0.00793	0.001797	4.413	1.03e-05	***
chr14.105000001.110000000	0.002763	0.001055	2.619	0.008845	**
chr15.20000001.25000000	0.001588	0.00102	1.557	0.119583
chr15.25000001.30000000	0.008572	0.002074	4.133	3.61e-05	***
chr15.30000001.35000000	0.005124	0.00155	3.305	0.000954	***
chr15.35000001.40000000	0.01135	0.001968	5.769	8.23e-09	***
chr15.40000001.45000000	0.0009177	0.001042	0.881	0.378361
chr15.45000001.50000000	0.004793	0.001548	3.097	0.001961	**
chr15.50000001.55000000	0.007522	0.001557	4.833	1.37e-06	***
chr15.55000001.60000000	0.008318	0.001695	4.907	9.38e-07	***
chr15.60000001.65000000	0.004735	0.001884	2.513	0.011984	*
chr15.65000001.70000000	0.004875	0.001601	3.045	0.002335	**
chr15.70000001.75000000	0.001304	0.001656	0.787	0.431167
chr15.75000001.80000000	0.002998	0.001547	1.938	0.052594	.
chr15.80000001.85000000	0.007654	0.001813	4.222	2.44e-05	***
chr15.85000001.90000000	0.005227	0.001909	2.738	0.006188	**
chr15.90000001.95000000	0.01303	0.002488	5.239	1.65e-07	***
chr15.95000001.100000000	0.009405	0.002503	3.757	0.000173	***
chr15.100000001.105000000	0.002369	0.001691	1.401	0.161205
chr16.1.5000000	0.002553	0.00165	1.547	0.121971
chr16.5000001.10000000	0.01413	0.002723	5.187	2.19e-07	***
chr16.10000001.15000000	0.007907	0.002179	3.628	0.000287	***
chr16.15000001.20000000	0.004634	0.001629	2.846	0.004442	**
chr16.20000001.25000000	0.005225	0.0017	3.074	0.002117	**
chr16.25000001.30000000	0.004147	0.001803	2.299	0.021504	*
chr16.30000001.35000000	-0.000688	0.0008721	-0.789	0.430156
chr16.35000001.40000000	0.0002729	0.0003133	0.871	0.38383
chr16.45000001.50000000	0.0002015	0.0009366	0.215	0.829702
chr16.50000001.55000000	0.005313	0.001824	2.912	0.003601	**
chr16.55000001.60000000	0.007108	0.002363	3.008	0.002637	**
chr16.60000001.65000000	0.009103	0.00187	4.868	1.15e-06	***
chr16.65000001.70000000	0.003848	0.001438	2.676	0.007455	**
chr16.70000001.75000000	0.004303	0.001434	3.001	0.002702	**
chr16.75000001.80000000	0.009189	0.002166	4.242	2.23e-05	***
chr16.80000001.85000000	0.01214	0.00259	4.689	2.79e-06	***
chr16.85000001.90000000	0.01029	0.002487	4.136	3.57e-05	***
chr16.90000001.95000000	1.551e-05	0.0004266	0.036	0.97099
chr17.1.5000000	0.004681	0.001912	2.448	0.014373	*
chr17.5000001.10000000	0.01056	0.002364	4.468	8.01e-06	***
chr17.10000001.15000000	0.01161	0.002669	4.348	1.39e-05	***
chr17.15000001.20000000	0.003855	0.001744	2.21	0.027117	*
chr17.20000001.25000000	0.0002046	0.001001	0.205	0.837959
chr17.25000001.30000000	0.005019	0.001092	4.595	4.39e-06	***
chr17.30000001.35000000	0.009424	0.00214	4.405	1.07e-05	***
chr17.35000001.40000000	0.005146	0.00149	3.453	0.000556	***
chr17.40000001.45000000	0.00436	0.001084	4.021	5.85e-05	***
chr17.45000001.50000000	0.005094	0.001834	2.778	0.00548	**
chr17.50000001.55000000	0.006424	0.001558	4.123	3.77e-05	***
chr17.55000001.60000000	0.00385	0.001173	3.281	0.001038	**
chr17.60000001.65000000	0.00497	0.001512	3.286	0.00102	**
chr17.65000001.70000000	0.004092	0.001753	2.335	0.019566	*
chr17.70000001.75000000	0.0114	0.002212	5.154	2.6e-07	***
chr17.75000001.80000000	0.003977	0.002218	1.793	0.072991	.
chr17.80000001.85000000	0.001491	0.0008977	1.661	0.096802	.
chr20.1.5000000	0.01022	0.002318	4.407	1.06e-05	***
chr20.5000001.10000000	0.01193	0.002219	5.378	7.71e-08	***
chr20.10000001.15000000	0.007517	0.002117	3.55	0.000387	***
chr20.15000001.20000000	0.008826	0.002274	3.882	0.000104	***
chr20.20000001.25000000	0.008438	0.001685	5.007	5.63e-07	***
chr20.25000001.30000000	-0.001251	0.0005356	-2.335	0.019548	*
chr20.30000001.35000000	0.002568	0.001058	2.428	0.015192	*
chr20.35000001.40000000	0.005359	0.001658	3.232	0.001235	**
chr20.40000001.45000000	0.005647	0.001854	3.046	0.002327	**
chr20.45000001.50000000	0.009684	0.002059	4.704	2.59e-06	***
chr20.50000001.55000000	0.008767	0.001956	4.481	7.51e-06	***
chr20.55000001.60000000	0.008837	0.002293	3.855	0.000117	***
chr20.60000001.65000000	0.006752	0.001609	4.197	2.73e-05	***
chr19.1.5000000	0.01045	0.002376	4.399	1.1e-05	***
chr19.5000001.10000000	0.004514	0.001966	2.297	0.021665	*
chr19.10000001.15000000	0.004695	0.001593	2.948	0.003206	**
chr19.15000001.20000000	0.002584	0.001873	1.38	0.167761
chr19.20000001.25000000	0.003993	0.001341	2.978	0.002905	**
chr19.25000001.30000000	0.002577	0.001341	1.922	0.054699	.
chr19.30000001.35000000	0.009197	0.001999	4.601	4.26e-06	***
chr19.35000001.40000000	0.002071	0.001621	1.278	0.201309
chr19.40000001.45000000	0.007393	0.001628	4.542	5.64e-06	***
chr19.45000001.50000000	0.008461	0.002164	3.91	9.3e-05	***
chr19.50000001.55000000	0.0004026	0.002162	0.186	0.852308
chr19.55000001.60000000	0.002883	0.002064	1.397	0.162398
chr22.15000001.20000000	0.00779	0.00166	4.694	2.72e-06	***
chr22.20000001.25000000	0.00759	0.001889	4.019	5.9e-05	***
chr22.25000001.30000000	0.008907	0.002352	3.786	0.000154	***
chr22.30000001.35000000	0.006455	0.001751	3.686	0.000229	***
chr22.35000001.40000000	-0.01178	0.00453	-2.6	0.009328	**
chr22.40000001.45000000	0.005059	0.00157	3.222	0.001279	**
chr22.45000001.50000000	0.0101	0.002439	4.143	3.45e-05	***
chr22.50000001.55000000	0.001375	0.0009666	1.422	0.15493
