# Supplementary material for: Estimation of cell-free fetal DNA fraction from maternal plasma based on linkage disequilibrium information
Source: NPJ Genom Med. 2021 Oct 12;6:85. doi: 10.1038/s41525-021-00247-z (PMC8511193; doi:10.1038/s41525-021-00247-z)
Supplement: Supplementary file 3 — Supplementary Data 2 [file 41525_2021_247_MOESM3_ESM.xlsx]

## Sheet: Table S4
Supplementary Data 2. Number of SNPs in each region (The SNPs MAF information is from 1000 GP East Asian)
Region	No. of SNPs with MAF>0.2	No. of SNPs used in the regional LD-ratio calculation in training dataset
		Median	Min	Max
chr1_1_5000000	6622	396	113	898
chr1_5000001_10000000	5450	349	129	843
chr1_10000001_15000000	5295	337	127	761
chr1_15000001_20000000	5960	382	132	839
chr1_20000001_25000000	5998	400	128	880
chr1_25000001_30000000	3585	240	92	523
chr1_30000001_35000000	6005	460	164	907
chr1_35000001_40000000	4675	325	135	733
chr1_40000001_45000000	5575	399	195	833
chr1_45000001_50000000	4543	355	174	697
chr1_50000001_55000000	2903	209	80	493
chr1_55000001_60000000	5999	468	197	916
chr1_60000001_65000000	4638	332	132	669
chr1_65000001_70000000	5181	391	179	819
chr1_70000001_75000000	3983	317	127	618
chr1_75000001_80000000	4832	390	170	770
chr1_80000001_85000000	6140	466	171	947
chr1_85000001_90000000	5319	403	162	832
chr1_90000001_95000000	4251	324	153	706
chr1_95000001_100000000	5869	472	214	913
chr1_100000001_105000000	5067	395	163	813
chr1_105000001_110000000	6311	477	217	994
chr1_110000001_115000000	5437	386	173	824
chr1_115000001_120000000	5116	418	173	848
chr1_120000001_125000000	933	47	7	126
chr1_140000001_145000000	1074	12	0	72
chr1_145000001_150000000	2206	113	35	237
chr1_150000001_155000000	4867	358	151	742
chr1_155000001_160000000	5394	412	180	835
chr1_160000001_165000000	6358	462	207	970
chr1_165000001_170000000	5720	433	192	877
chr1_170000001_175000000	4648	377	190	773
chr1_175000001_180000000	4815	380	153	770
chr1_180000001_185000000	5113	394	156	794
chr1_185000001_190000000	6168	474	225	960
chr1_190000001_195000000	5497	421	187	863
chr1_195000001_200000000	4437	335	154	669
chr1_200000001_205000000	6593	448	196	986
chr1_205000001_210000000	4853	351	141	736
chr1_210000001_215000000	5515	410	167	836
chr1_215000001_220000000	5479	410	181	869
chr1_220000001_225000000	5471	422	189	890
chr1_225000001_230000000	6396	477	206	995
chr1_230000001_235000000	6837	493	201	1062
chr1_235000001_240000000	7040	481	210	976
chr1_240000001_245000000	6949	446	199	975
chr1_245000001_250000000	6734	456	166	896
chr2_1_5000000	8066	573	228	1164
chr2_5000001_10000000	5599	431	224	815
chr2_10000001_15000000	7237	521	216	1026
chr2_15000001_20000000	5255	403	159	890
chr2_20000001_25000000	3475	253	113	531
chr2_25000001_30000000	4043	308	151	597
chr2_30000001_35000000	6150	457	150	898
chr2_35000001_40000000	5558	429	216	819
chr2_40000001_45000000	6641	509	210	1040
chr2_45000001_50000000	6120	442	194	876
chr2_50000001_55000000	7918	623	293	1269
chr2_55000001_60000000	6261	502	233	1026
chr2_60000001_65000000	3476	248	101	492
chr2_65000001_70000000	6448	481	198	984
chr2_70000001_75000000	4840	337	125	695
chr2_75000001_80000000	7481	542	210	1158
chr2_80000001_85000000	4325	339	153	683
chr2_85000001_90000000	3229	241	105	458
chr2_90000001_95000000	482	9	0	40
chr2_95000001_100000000	2647	204	104	401
chr2_100000001_105000000	5376	425	181	905
chr2_105000001_110000000	4769	373	173	712
chr2_110000001_115000000	4377	292	125	600
chr2_115000001_120000000	5629	443	200	877
chr2_120000001_125000000	5281	412	189	800
chr2_125000001_130000000	4157	319	121	687
chr2_130000001_135000000	6199	425	159	913
chr2_135000001_140000000	5340	425	209	835
chr2_140000001_145000000	6067	461	40	1011
chr2_145000001_150000000	3569	277	119	586
chr2_150000001_155000000	4673	366	162	717
chr2_155000001_160000000	3970	299	125	665
chr2_160000001_165000000	4961	392	166	804
chr2_165000001_170000000	5510	431	197	845
chr2_170000001_175000000	5792	419	189	824
chr2_175000001_180000000	3672	283	97	644
chr2_180000001_185000000	5311	413	136	841
chr2_185000001_190000000	3959	317	134	638
chr2_190000001_195000000	4338	324	160	639
chr2_195000001_200000000	3142	247	111	480
chr2_200000001_205000000	3883	298	143	547
chr2_205000001_210000000	5049	368	130	738
chr2_210000001_215000000	5048	389	169	820
chr2_215000001_220000000	5422	390	153	795
chr2_220000001_225000000	5971	440	196	870
chr2_225000001_230000000	6412	487	216	970
chr2_230000001_235000000	6009	415	150	837
chr2_235000001_240000000	6392	455	137	965
chr2_240000001_245000000	5471	375	123	818
chr3_1_5000000	8537	578	241	1245
chr3_5000001_10000000	7607	543	196	1118
chr3_10000001_15000000	6349	454	167	935
chr3_15000001_20000000	4309	331	153	626
chr3_20000001_25000000	7505	584	259	1173
chr3_25000001_30000000	5092	402	195	729
chr3_30000001_35000000	7154	560	313	1088
chr3_35000001_40000000	4704	378	183	752
chr3_40000001_45000000	3323	258	111	525
chr3_45000001_50000000	3120	238	105	484
chr3_50000001_55000000	3697	278	121	560
chr3_55000001_60000000	5678	430	192	849
chr3_60000001_65000000	6537	490	190	1024
chr3_65000001_70000000	5832	457	230	880
chr3_70000001_75000000	5345	416	202	840
chr3_75000001_80000000	6700	464	192	992
chr3_80000001_85000000	5039	374	192	687
chr3_85000001_90000000	5406	446	190	897
chr3_90000001_95000000	1973	163	61	314
chr3_95000001_100000000	6370	520	241	1021
chr3_100000001_105000000	5892	457	197	879
chr3_105000001_110000000	4907	376	167	742
chr3_110000001_115000000	5390	422	171	838
chr3_115000001_120000000	5624	433	177	894
chr3_120000001_125000000	5055	387	140	786
chr3_125000001_130000000	5741	417	159	831
chr3_130000001_135000000	5797	474	227	962
chr3_135000001_140000000	3679	297	116	623
chr3_140000001_145000000	5285	407	207	773
chr3_145000001_150000000	6201	472	220	958
chr3_150000001_155000000	5218	378	168	787
chr3_155000001_160000000	4866	380	195	715
chr3_160000001_165000000	5991	480	234	1002
chr3_165000001_170000000	4312	334	140	699
chr3_170000001_175000000	5640	404	185	860
chr3_175000001_180000000	5137	389	182	726
chr3_180000001_185000000	4865	322	140	655
chr3_185000001_190000000	5761	435	200	858
chr3_190000001_195000000	8281	639	337	1151
chr3_195000001_200000000	2586	130	38	273
chr4_1_5000000	7271	455	143	1005
chr4_5000001_10000000	8261	543	197	1197
chr4_10000001_15000000	7054	562	230	1112
chr4_15000001_20000000	5999	458	201	914
chr4_20000001_25000000	5561	417	189	884
chr4_25000001_30000000	5579	389	171	812
chr4_30000001_35000000	6606	498	223	1022
chr4_35000001_40000000	7710	555	224	1108
chr4_40000001_45000000	5692	432	182	870
chr4_45000001_50000000	5261	365	168	736
chr4_50000001_55000000	2423	202	77	419
chr4_55000001_60000000	7502	566	241	1187
chr4_60000001_65000000	7046	541	235	1092
chr4_65000001_70000000	6914	467	220	948
chr4_70000001_75000000	7462	602	309	1125
chr4_75000001_80000000	6779	566	269	1092
chr4_80000001_85000000	5804	451	188	945
chr4_85000001_90000000	5748	456	238	849
chr4_90000001_95000000	5276	404	161	851
chr4_95000001_100000000	6234	497	178	1017
chr4_100000001_105000000	5605	448	202	855
chr4_105000001_110000000	4279	323	147	651
chr4_110000001_115000000	6124	459	195	1004
chr4_115000001_120000000	7197	547	263	1112
chr4_120000001_125000000	6104	476	246	904
chr4_125000001_130000000	6259	482	185	955
chr4_130000001_135000000	7416	562	256	1209
chr4_135000001_140000000	5716	415	203	827
chr4_140000001_145000000	4849	368	167	757
chr4_145000001_150000000	4556	353	138	728
chr4_150000001_155000000	4412	339	154	690
chr4_155000001_160000000	4241	325	150	685
chr4_160000001_165000000	6117	446	183	956
chr4_165000001_170000000	6302	458	173	936
chr4_170000001_175000000	3993	293	108	630
chr4_175000001_180000000	7063	502	223	1120
chr4_180000001_185000000	7440	478	183	1004
chr4_185000001_190000000	8309	520	224	1040
chr4_190000001_195000000	1882	144	44	315
chr5_1_5000000	8465	654	293	1329
chr5_5000001_10000000	7633	565	253	1205
chr5_10000001_15000000	5833	437	204	865
chr5_15000001_20000000	5912	406	167	850
chr5_20000001_25000000	6527	483	227	1040
chr5_25000001_30000000	5714	421	166	899
chr5_30000001_35000000	6608	520	282	967
chr5_35000001_40000000	5339	418	194	733
chr5_40000001_45000000	4292	358	161	683
chr5_45000001_50000000	2535	205	58	452
chr5_50000001_55000000	6425	512	239	1034
chr5_55000001_60000000	4849	370	156	795
chr5_60000001_65000000	4189	337	145	650
chr5_65000001_70000000	4164	305	139	609
chr5_70000001_75000000	4810	373	170	740
chr5_75000001_80000000	6368	457	156	978
chr5_80000001_85000000	5599	416	169	935
chr5_85000001_90000000	3604	273	101	578
chr5_90000001_95000000	3313	242	90	529
chr5_95000001_100000000	5734	456	201	908
chr5_100000001_105000000	5646	441	182	963
chr5_105000001_110000000	4998	380	161	792
chr5_110000001_115000000	5918	478	210	939
chr5_115000001_120000000	4548	345	50	701
chr5_120000001_125000000	5143	381	130	799
chr5_125000001_130000000	5698	453	205	935
chr5_130000001_135000000	4797	368	139	746
chr5_135000001_140000000	3780	308	134	603
chr5_140000001_145000000	4692	360	169	668
chr5_145000001_150000000	5998	446	199	906
chr5_150000001_155000000	5223	401	190	825
chr5_155000001_160000000	4623	356	155	745
chr5_160000001_165000000	5717	446	221	840
chr5_165000001_170000000	5256	359	142	762
chr5_170000001_175000000	5968	462	245	923
chr5_175000001_180000000	6420	464	207	951
chr5_180000001_185000000	1097	65	9	145
chr6_1_5000000	6892	471	208	1065
chr6_5000001_10000000	6416	437	198	908
chr6_10000001_15000000	6241	431	177	885
chr6_15000001_20000000	5720	414	179	842
chr6_20000001_25000000	6259	435	184	912
chr6_25000001_30000000	8022	276	101	625
chr6_30000001_35000000	21187	179	49	1275
chr6_35000001_40000000	5651	415	183	841
chr6_40000001_45000000	5505	396	164	851
chr6_45000001_50000000	5959	503	217	963
chr6_50000001_55000000	4915	387	183	744
chr6_55000001_60000000	3917	312	109	602
chr6_60000001_65000000	4377	372	162	691
chr6_65000001_70000000	6900	531	260	1106
chr6_70000001_75000000	5331	421	166	834
chr6_75000001_80000000	6300	517	174	1055
chr6_80000001_85000000	6059	493	245	990
chr6_85000001_90000000	6451	523	263	1010
chr6_90000001_95000000	5555	413	168	880
chr6_95000001_100000000	4805	377	163	819
chr6_100000001_105000000	6851	526	262	995
chr6_105000001_110000000	4619	320	145	670
chr6_110000001_115000000	5061	371	169	733
chr6_115000001_120000000	6105	501	213	959
chr6_120000001_125000000	5952	456	194	950
chr6_125000001_130000000	3091	226	80	471
chr6_130000001_135000000	5865	469	249	867
chr6_135000001_140000000	4801	342	147	692
chr6_140000001_145000000	4765	367	127	732
chr6_145000001_150000000	5783	440	196	894
chr6_150000001_155000000	7642	545	251	1147
chr6_155000001_160000000	6668	475	198	960
chr6_160000001_165000000	7119	517	222	1012
chr6_165000001_170000000	8839	625	286	1294
chr6_170000001_175000000	1502	107	35	236
chr7_1_5000000	8317	525	179	1145
chr7_5000001_10000000	7922	488	220	1041
chr7_10000001_15000000	8816	668	228	1435
chr7_15000001_20000000	7617	555	236	1133
chr7_20000001_25000000	7226	530	199	1097
chr7_25000001_30000000	5534	410	167	821
chr7_30000001_35000000	5790	447	204	912
chr7_35000001_40000000	6099	462	199	946
chr7_40000001_45000000	4303	316	110	686
chr7_45000001_50000000	6824	522	232	1002
chr7_50000001_55000000	7494	585	277	1174
chr7_55000001_60000000	4812	328	126	669
chr7_60000001_65000000	5468	407	147	787
chr7_65000001_70000000	5404	399	161	776
chr7_70000001_75000000	4335	295	98	695
chr7_75000001_80000000	5789	383	142	761
chr7_80000001_85000000	6291	462	187	997
chr7_85000001_90000000	5057	395	189	769
chr7_90000001_95000000	3941	307	156	578
chr7_95000001_100000000	5301	379	168	852
chr7_100000001_105000000	5181	358	144	744
chr7_105000001_110000000	4734	360	148	704
chr7_110000001_115000000	2984	224	92	480
chr7_115000001_120000000	3811	312	135	631
chr7_120000001_125000000	6222	503	230	989
chr7_125000001_130000000	5166	389	177	781
chr7_130000001_135000000	5313	412	202	767
chr7_135000001_140000000	4963	327	131	730
chr7_140000001_145000000	4261	307	130	654
chr7_145000001_150000000	6702	474	185	1005
chr7_150000001_155000000	8068	528	214	1116
chr7_155000001_160000000	7409	488	201	1045
chr8_1_5000000	13386	939	370	1945
chr8_5000001_10000000	9474	662	302	1316
chr8_10000001_15000000	8201	589	253	1151
chr8_15000001_20000000	9122	667	253	1389
chr8_20000001_25000000	6259	457	194	926
chr8_25000001_30000000	6707	506	208	980
chr8_30000001_35000000	5265	426	188	827
chr8_35000001_40000000	4471	333	146	713
chr8_40000001_45000000	3476	253	92	547
chr8_45000001_50000000	2007	170	63	325
chr8_50000001_55000000	4844	395	163	771
chr8_55000001_60000000	6266	483	216	1002
chr8_60000001_65000000	6053	496	220	966
chr8_65000001_70000000	3971	293	120	600
chr8_70000001_75000000	5461	424	192	814
chr8_75000001_80000000	5523	448	210	928
chr8_80000001_85000000	5670	440	193	891
chr8_85000001_90000000	4220	326	155	636
chr8_90000001_95000000	5022	385	165	755
chr8_95000001_100000000	5248	379	157	778
chr8_100000001_105000000	4667	342	147	693
chr8_105000001_110000000	5641	457	166	905
chr8_110000001_115000000	5063	417	170	902
chr8_115000001_120000000	4413	333	124	713
chr8_120000001_125000000	5613	430	183	888
chr8_125000001_130000000	6331	471	186	1032
chr8_130000001_135000000	6995	540	217	1070
chr8_135000001_140000000	6711	529	192	1091
chr8_140000001_145000000	7781	543	151	1254
chr8_145000001_150000000	1057	60	6	143
chr9_1_5000000	8603	575	260	1165
chr9_5000001_10000000	7931	559	285	1157
chr9_10000001_15000000	7702	553	235	1209
chr9_15000001_20000000	6590	479	210	958
chr9_20000001_25000000	5249	379	167	759
chr9_25000001_30000000	6194	440	157	968
chr9_30000001_35000000	6918	534	226	1062
chr9_35000001_40000000	3946	256	94	539
chr9_40000001_45000000	1417	39	0	142
chr9_45000001_50000000	245	1	0	19
chr9_65000001_70000000	1503	43	0	129
chr9_70000001_75000000	4965	382	142	801
chr9_75000001_80000000	5000	370	168	773
chr9_80000001_85000000	5326	383	135	773
chr9_85000001_90000000	5398	399	192	804
chr9_90000001_95000000	6351	471	210	1011
chr9_95000001_100000000	5275	392	153	819
chr9_100000001_105000000	4839	375	152	771
chr9_105000001_110000000	6212	486	182	1050
chr9_110000001_115000000	6172	450	32	866
chr9_115000001_120000000	5909	448	208	916
chr9_120000001_125000000	4689	350	158	705
chr9_125000001_130000000	4876	347	121	739
chr9_130000001_135000000	4711	273	73	628
chr9_135000001_140000000	6748	385	88	915
chr9_140000001_145000000	881	40	3	105
chr10_1_5000000	7068	481	205	1088
chr10_5000001_10000000	7130	486	180	1019
chr10_10000001_15000000	7436	571	274	1033
chr10_15000001_20000000	6962	504	215	1013
chr10_20000001_25000000	4138	305	134	620
chr10_25000001_30000000	8341	646	344	1214
chr10_30000001_35000000	6219	461	208	909
chr10_35000001_40000000	5550	411	178	778
chr10_40000001_45000000	4091	311	136	570
chr10_45000001_50000000	3269	222	79	423
chr10_50000001_55000000	5353	395	174	801
chr10_55000001_60000000	6171	482	224	994
chr10_60000001_65000000	5335	419	175	826
chr10_65000001_70000000	7051	570	252	1132
chr10_70000001_75000000	5274	362	135	765
chr10_75000001_80000000	4514	359	161	710
chr10_80000001_85000000	7232	561	301	1070
chr10_85000001_90000000	5368	403	164	808
chr10_90000001_95000000	4160	323	140	667
chr10_95000001_100000000	4646	342	158	735
chr10_100000001_105000000	4723	357	137	717
chr10_105000001_110000000	4420	344	167	719
chr10_110000001_115000000	5860	474	249	955
chr10_115000001_120000000	5097	377	158	837
chr10_120000001_125000000	6949	507	217	1019
chr10_125000001_130000000	6536	457	174	972
chr10_130000001_135000000	8149	573	215	1240
chr10_135000001_140000000	790	56	9	125
chr11_1_5000000	7636	474	155	1073
chr11_5000001_10000000	7654	572	236	1121
chr11_10000001_15000000	6488	491	239	977
chr11_15000001_20000000	5861	448	198	908
chr11_20000001_25000000	8777	671	315	1381
chr11_25000001_30000000	5400	430	194	921
chr11_30000001_35000000	5473	419	174	873
chr11_35000001_40000000	4636	340	156	710
chr11_40000001_45000000	5747	429	152	899
chr11_45000001_50000000	5126	404	176	763
chr11_50000001_55000000	3473	307	128	591
chr11_55000001_60000000	4057	342	162	682
chr11_60000001_65000000	3809	260	92	522
chr11_65000001_70000000	4892	324	100	703
chr11_70000001_75000000	5196	382	157	781
chr11_75000001_80000000	6327	471	210	971
chr11_80000001_85000000	5913	465	189	937
chr11_85000001_90000000	5874	457	177	911
chr11_90000001_95000000	6852	548	250	1151
chr11_95000001_100000000	7127	528	236	1094
chr11_100000001_105000000	6694	532	232	1145
chr11_105000001_110000000	5328	416	175	816
chr11_110000001_115000000	5455	434	145	885
chr11_115000001_120000000	5886	418	32	853
chr11_120000001_125000000	6391	476	219	984
chr11_125000001_130000000	5425	396	172	832
chr11_130000001_135000000	6376	461	196	960
chr12_1_5000000	5842	369	134	759
chr12_5000001_10000000	7328	444	166	935
chr12_10000001_15000000	5897	393	132	861
chr12_15000001_20000000	5953	444	199	991
chr12_20000001_25000000	5317	372	121	765
chr12_25000001_30000000	6433	481	207	938
chr12_30000001_35000000	6468	479	210	964
chr12_35000001_40000000	1955	169	64	336
chr12_40000001_45000000	5445	447	207	896
chr12_45000001_50000000	5449	421	174	811
chr12_50000001_55000000	5117	360	133	761
chr12_55000001_60000000	4247	313	132	631
chr12_60000001_65000000	6292	484	236	1049
chr12_65000001_70000000	5419	398	171	825
chr12_70000001_75000000	4906	380	176	752
chr12_75000001_80000000	5252	386	184	845
chr12_80000001_85000000	5763	453	192	997
chr12_85000001_90000000	3355	258	97	520
chr12_90000001_95000000	5031	357	151	749
chr12_95000001_100000000	5984	466	203	876
chr12_100000001_105000000	5225	390	181	814
chr12_105000001_110000000	6302	494	188	981
chr12_110000001_115000000	3954	300	111	626
chr12_115000001_120000000	5866	392	156	829
chr12_120000001_125000000	4859	309	116	652
chr12_125000001_130000000	8472	557	239	1283
chr12_130000001_135000000	5941	374	122	878
chr14_15000001_20000000	267	3	0	26
chr14_20000001_25000000	7458	483	173	1028
chr14_25000001_30000000	5504	421	170	858
chr14_30000001_35000000	5967	410	192	838
chr14_35000001_40000000	6074	456	204	933
chr14_40000001_45000000	7635	601	279	1253
chr14_45000001_50000000	5127	405	159	809
chr14_50000001_55000000	5550	402	188	810
chr14_55000001_60000000	5778	454	190	891
chr14_60000001_65000000	5327	406	198	819
chr14_65000001_70000000	4918	374	159	751
chr14_70000001_75000000	5068	376	166	756
chr14_75000001_80000000	5200	376	175	826
chr14_80000001_85000000	5771	439	195	882
chr14_85000001_90000000	5866	431	197	894
chr14_90000001_95000000	6148	416	171	826
chr14_95000001_100000000	6109	439	194	916
chr14_100000001_105000000	5877	381	137	837
chr14_105000001_110000000	4820	326	115	714
chr15_20000001_25000000	4919	273	101	565
chr15_25000001_30000000	6305	401	173	794
chr15_30000001_35000000	5198	367	174	719
chr15_35000001_40000000	5270	376	153	749
chr15_40000001_45000000	2999	209	89	449
chr15_45000001_50000000	5234	418	174	840
chr15_50000001_55000000	6293	491	195	990
chr15_55000001_60000000	6623	489	239	1014
chr15_60000001_65000000	4493	329	144	688
chr15_65000001_70000000	4355	316	147	678
chr15_70000001_75000000	4470	338	127	701
chr15_75000001_80000000	5540	421	186	833
chr15_80000001_85000000	4364	320	126	663
chr15_85000001_90000000	6198	450	191	930
chr15_90000001_95000000	7746	508	232	1023
chr15_95000001_100000000	6736	457	201	935
chr15_100000001_105000000	4052	257	73	542
chr16_1_5000000	5592	287	57	694
chr16_5000001_10000000	11310	806	362	1787
chr16_10000001_15000000	7869	553	241	1205
chr16_15000001_20000000	5097	335	98	698
chr16_20000001_25000000	4677	318	121	637
chr16_25000001_30000000	5323	339	99	745
chr16_30000001_35000000	1806	98	22	245
chr16_35000001_40000000	35	2	0	13
chr16_45000001_50000000	2129	154	63	328
chr16_50000001_55000000	5046	363	158	743
chr16_55000001_60000000	7532	532	236	1072
chr16_60000001_65000000	5717	427	186	860
chr16_65000001_70000000	3056	224	80	476
chr16_70000001_75000000	4650	324	153	671
chr16_75000001_80000000	9437	725	306	1419
chr16_80000001_85000000	10070	696	329	1449
chr16_85000001_90000000	9534	570	164	1262
chr16_90000001_95000000	303	17	0	46
chr17_1_5000000	6775	336	131	751
chr17_5000001_10000000	6391	373	139	852
chr17_10000001_15000000	7372	484	181	1040
chr17_15000001_20000000	4310	273	91	581
chr17_20000001_25000000	2086	125	36	270
chr17_25000001_30000000	3232	237	104	482
chr17_30000001_35000000	5357	403	169	828
chr17_35000001_40000000	4981	344	109	731
chr17_40000001_45000000	3606	212	74	462
chr17_45000001_50000000	4865	329	99	701
chr17_50000001_55000000	5352	425	173	866
chr17_55000001_60000000	2838	183	76	417
chr17_60000001_65000000	3698	248	98	510
chr17_65000001_70000000	5735	399	171	813
chr17_70000001_75000000	6063	360	107	854
chr17_75000001_80000000	7290	423	124	983
chr17_80000001_85000000	1497	89	20	201
chr19_1_5000000	7992	303	64	758
chr19_5000001_10000000	6679	332	80	756
chr19_10000001_15000000	5298	275	83	626
chr19_15000001_20000000	6494	367	113	807
chr19_20000001_25000000	6715	474	188	918
chr19_25000001_30000000	3386	273	99	540
chr19_30000001_35000000	5496	372	113	776
chr19_35000001_40000000	5513	341	119	729
chr19_40000001_45000000	5611	360	113	769
chr19_45000001_50000000	6054	299	76	725
chr19_50000001_55000000	8560	418	141	968
chr19_55000001_60000000	6172	316	100	723
chr20_1_5000000	6856	417	162	893
chr20_5000001_10000000	6697	482	204	974
chr20_10000001_15000000	6008	464	203	926
chr20_15000001_20000000	6937	513	180	1131
chr20_20000001_25000000	5498	443	199	912
chr20_25000001_30000000	1565	125	26	257
chr20_30000001_35000000	2907	212	83	440
chr20_35000001_40000000	4565	349	156	724
chr20_40000001_45000000	5730	415	172	807
chr20_45000001_50000000	6026	402	149	895
chr20_50000001_55000000	6195	423	159	882
chr20_55000001_60000000	5981	400	144	880
chr20_60000001_65000000	4101	242	53	592
chr22_15000001_20000000	4492	230	77	513
chr22_20000001_25000000	6482	377	127	831
chr22_25000001_30000000	5711	368	147	772
chr22_30000001_35000000	5008	361	151	820
chr22_35000001_40000000	5489	405	143	787
chr22_40000001_45000000	5144	338	139	756
chr22_45000001_50000000	8648	560	194	1223
chr22_50000001_55000000	1627	89	15	252
